# Supplementary material for: WATCHMEN: a case report highlighting the closure of a bilobed left atrial appendage using two WATCHMAN-FLX devices
Source: Eur Heart J Case Rep. 2023 Nov 30;7(12):ytad607. doi: 10.1093/ehjcr/ytad607 (PMC10716089; doi:10.1093/ehjcr/ytad607)
Supplement: ytad607_Supplementary_Data [file ytad607_supplementary_data.zip]

Archive with 3 entries (3 files):
- vid_2.mp4
- vid_3.mp4
- vid_1.mp4
